# Supplementary material for: Association of Sleep Quality, Nutritional Factors, and Salivary Melatonin and Cortisol Levels with Oral Lichen Planus: A Case–Control Study
Source: Biomedicines. 2026 Jun 3;14(6):1275. doi: 10.3390/biomedicines14061275 (PMC13296431; doi:10.3390/biomedicines14061275)
Supplement: Supplementary file 1 [file biomedicines-14-01275-s001.zip]

Archive with 1 entries (1 files):
- biomedicines-4304202-supplementary.pdf
